# Supplementary material for: Verification of Saliva Matrix Metalloproteinase-1 as a Strong Diagnostic Marker of Oral Cavity Cancer
Source: Cancers (Basel). 2020 Aug 13;12(8):2273. doi: 10.3390/cancers12082273 (PMC7463746; doi:10.3390/cancers12082273)
Supplement: Supplementary file 1 [file cancers-12-02273-s001.zip]

Archive with 2 entries (2 files):
- cancers-857756 Tables S1-S3.xlsx
- cancers-857756 Supplementary Material.docx
