# Supplementary material for: Verification of Saliva Matrix Metalloproteinase-1 as a Strong Diagnostic Marker of Oral Cavity Cancer
Source: Cancers (Basel). 2020 Aug 13;12(8):2273. doi: 10.3390/cancers12082273 (PMC7463746; doi:10.3390/cancers12082273)
Supplement: Supplementary file 1 [file cancers-12-02273-s001.zip › cancers-857756 Tables S1-S3.xlsx]

## Sheet: Table S1
	Table S1. Characteristics of study groups and salivary MMP-1 concentration in patients, determined by pair A- and pair B-ELISA.
	Method	Characteristics	Health Control			OPMD I			OPMD II			OSCC			Comparison between groups
			Case no.	mean ± SD (pg/mL)	p value	Case no.	mean ± SD (pg/mL)	p value	Case no.	mean ± SD (pg/mL)	p value	Case no.	mean ± SD (pg/mL)	p value	p value
	pair A-ELISA	Total	313	101.3±220.6		305	99.3±207.0		273	213.1±397.7		269	5753.1±12146.0		< 0.001
		Years of sampling
		2011-2013	154	118.9±257.8	0.309062	190	94.5±215.3	0.00343137	125	210.7±382.4	0.49448	91	6035.6±12760.0	0.755481	< 0.001
		2014-2016	159	84.2±176.4		115	107.4±193.2		148	215.0±411.4		178	5608.7±11854.1		< 0.001
		Hospital of sampling
		CMMC	210	111.8±242.3	0.765715	136	125.5±249.1	0.00515617	169	233.7±415.2	0.143077	136	5515.1±11682.4	0.545127	< 0.001
		CGMH-KH	103	79.9±167.0		169	78.3±163.2		104	179.6±366.9		133	5996.5±12642.1		< 0.001
		Gender
		Male	303	99.7±214.8	0.762464	301	100.4±208.1	0.290509	268	215.2±401.0	0.627848	263	5800.5±12258.5	0.684741	< 0.001
		Female	10	148.5±369.1		4	19.1±33.0		5	97.5±66.8		6	3677.9±5277.7		0.00391695
		Individual habit
		Betel nut chewing (B)
		No	121	127.9±267.9	0.376402	87	76.4±159.7	0.108762	32	107.5±129.6	0.617226	36	6265.0±11631.7	0.179589	< 0.001
		Yes	192	84.5±183.6		218	108.5±222.7		241	227.1±418.8		233	5674.0±12245.8		< 0.001
		Smoking (C)
		No	34	197.2±315.2	0.00254005	5	25.1±23.9	0.50924	24	242.2±416.4	0.187664	33	7130.3±14244.8	0.351497	< 0.001
		Yes	279	89.6±203.9		300	100.6±208.5		249	210.2±396.6		236	5560.6±11845.1		< 0.001
		B+C
		None	25	228.3±360.0	0.0408775	1	0.0±nan	0.158562	6	132.9±120.2	0.71832	13	4062.5±6392.9	0.138774	0.00213559
		Either one	105	102.6±224.9		90	75.2±157.1		44	174.0±327.0		43	8260.8±15411.1		< 0.001
		Both	183	83.2±186.8		214	110.0±224.6		223	222.9±414.9		213	5350.1±11641.0		< 0.001
		Saliva appearance
		Clear	240	79.7±183.4	0.00208	222	83.7±198.9	< 0.001	183	162.7±346.6	0.00358134	176	4082.7±10195.3	< 0.001	< 0.001
		Yellow	49	153.6±260.3		58	141.4±235.1		61	304.2±475.1		68	7589.7±12628.7		< 0.001
		Red	24	210.0±382.4		25	140.9±197.0		29	339.0±469.8		25	12517.6±19144.7		< 0.001
	pair B-ELISA	Total	313	114.3±225.9		305	105.8±197.3		273	215.5±390.6		269	6083.2±15437.3		< 0.001
		Years of sampling
		2011-2013	154	124.4±254.1	0.0309723	190	96.5±198.7	0.0160222	125	192.3±349.5	0.102831	91	6347.8±16641.2	0.432815	< 0.001
		2014-2016	159	104.5±195.0		115	121.1±194.8		148	235.1±422.3		178	5947.8±14831.2		< 0.001
		Hospital of sampling
		CMMC	210	125.0±257.9	0.251083	136	114.8±217.5	0.768415	169	233.1±409.0	0.430942	136	6079.6±16351.6	0.821404	< 0.001
		CGMH-KH	103	92.4±138.1		169	98.5±179.8		104	186.8±358.6		133	6086.8±14504.9		< 0.001
		Gender
		Male	303	113.0±219.6	0.280637	301	106.7±198.4	0.425798	268	216.6±393.9	0.465182	263	6136.0±15593.9	0.529393	< 0.001
		Female	10	152.3±385.0		4	36.9±51.7		5	158.9±113.2		6	3765.2±4977.3		0.0046777
		Individual habit
		Betel nut chewing (B)
		No	121	133.9±267.5	0.985396	87	96.9±171.4	0.946087	32	122.8±134.9	0.690687	36	6048.7±11057.4	0.153175	< 0.001
		Yes	192	101.9±194.9		218	109.3±207.0		241	227.8±411.4		233	6088.5±16026.4		< 0.001
		Smoking (C)
		No	34	201.4±330.1	0.00579338	5	14.3±19.6	0.122435	24	237.7±394.0	0.52754	33	6771.7±14298.1	0.452437	< 0.001
		Yes	279	103.7±208.1		300	107.3±198.6		249	213.4±391.0		236	5986.9±15616.1		< 0.001
		B+C
		None	25	224.9±381.2	0.217622	1	34.1±nan	0.936115	6	154.0±117.8	0.754048	13	4149.5±6754.6	0.173193	0.0026328
		Either one	105	112.4±217.1		90	93.7±169.3		44	177.0±311.5		43	7751.9±15059.4		< 0.001
		Both	183	100.3±198.7		214	111.2±208.5		223	224.7±409.0		213	5864.3±15903.0		< 0.001
		Saliva appearance
		Clear	240	94.6±178.7	0.231601	222	92.9±186.6	0.039458	183	168.9±349.2	< 0.001	176	4141.5±12002.1	< 0.001	< 0.001
		Yellow	49	151.8±271.3		58	138.9±215.9		61	291.4±447.1		68	7681.6±16203.4		< 0.001
		Red	24	234.9±429.5		25	143.0±236.6		29	349.9±464.1		25	15404.6±27430.4		< 0.001
	Differences in salivary MMP-1 levels between groups were tested using either the Wilcoxon test (between two groups) or Kruskal-Wallis test (between more than two groups). P values with significance were marked in bold.

## Sheet: Table S2
	Table S2. Salivary MMP-1 concentration in patients in the OSCC group, determined by pair A- and pair B-ELISA.
	Clinical features	Case no.	pair A-ELISA		pair B-ELISA
			mean ± SD (pg/mL)	p value	mean ± SD (pg/mL)	p value
	Total	269	5753.1±12146.0	N/A	6083.2±15437.3	N/A
	ICD-O-3
	C00 (Lip)	5	863.3±1273.1	0.00309736	723.0±937.2	0.0124482
	C01 (Base of tongue)	10	883.9±890.7		1030.3±1124.3
	C02 (Other and unspecified parts of tongue)	64	8075.4±14034.6		8436.9±18117.5
	C03 (Gum)	37	9307.2±15343.5		9328.1±17967.9
	C04 (Floor of mouth)	7	9572.3±20281.3		15969.4±36801.9
	C05 (Palate)	12	814.4±993.5		845.2±1080.8
	C06 (Other and unspecified parts of mouth)	82	4770.8±9940.9		4736.6±11525.3
	C09 (Tonsil)	4	610.8±792.4		620.3±672.5
	C10 (Oropharynx)	4	315.6±631.1		261.0±442.8
	Multiple sites	44	4580.7±12031.5		5079.4±15284.7
	Histological gradea
	Un-differentiated (G0)	3	114.3±161.2	0.00861639	96.5±136.3	0.00672774
	Well differentiated (G1)	92	4621.4±11137.5		5142.8±14601.5
	Moderately differentialted (G2)	109	7604.7±14437.8		7715.5±17535.5
	Poorly differentiated (G3)	11	11320.2±15791.3		14364.8±28468.8
	Tumor-node-metasatsis (TNM)-T classifiactionb
	pT=0	2	1582.0±2174.7	< 0.001	1654.7±2287.7	< 0.001
	pT=1	89	3006.2±9809.4		3217.9±11780.2
	pT=2	60	5421.4±10530.2		5645.0±13607.0
	pT=3	25	9861.7±14780.9		9405.7±18037.6
	pT=4	79	8490.0±14800.6		9330.4±19776.6
	TNM-N classifiactionc
	pN=0	161	4373.4±9980.8	0.00331235	4299.4±11599.8	0.00567277
	pN=1	22	3905.9±6560.7		3568.2±6052.4
	pN=2	54	11869.3±17919.8		13805.6±25426.8
	pN=3	4	3294.5±3098.9		3510.7±3449.9
	Overall staged
	stage 0	2	988.7±1313.7	< 0.001	1095.5±1549.2	< 0.001
	satge I	79	2281.6±8231.7		2550.3±10581.5
	stage II	41	4431.4±9005.5		4145.2±9061.9
	stage III	31	7520.5±13200.2		7633.9±16563.8
	stage IV	97	9405.7±15386.2		10171.7±20429.2
	a Histological grade information was not available in 54 patients.
	b TNM-T classifiaction information was not available in 14 patients.
	c TNM-N classifiaction information was not available in 28 patients.
	d Overall stage information was not available in 19 patients.

## Sheet: Table S3
	Table S3. Sensitivity, specificity and accuracy for discriminating OSCC from non-OSCC groups when using salivary MMP-1 at specific cut-off values.
	Non-cancerous group (case no.)	Cancerous group (case no.)	Cut-off value: 200 pg/mL			Cut-off value: 100 pg/mL
			Sensitivity	Specificity	Accuracy	Sensitivity	Specificity	Accuracy
	HC (313)	OSCC (269)	0.7807	0.872204	0.829897	0.855	0.763578	0.805842
	OPMD (578)			0.818339	0.806375		0.690311	0.742621
	HC&OPMD (891)			0.837262	0.824138		0.716049	0.748276
	HC&OPMD (891)	C02 - Other and unspecified parts of tongue (64)	0.8281	0.8373	0.8796	0.8594	0.716	0.7257
		C03 - Gum (37)	0.8378		0.8373	0.9459		0.7252
		C06.0 - Cheek mucosa (80)	0.8375		0.8373	0.8875		0.7302
		Multiple sites at oral cavity (43)	0.7442		0.833	0.814		0.7206
		Overall OSCCs at oral cavity (237)	0.8101		0.8316	0.8776		0.75
		Overall OSCCs at oropharynx (27)	0.5556		0.829	0.7037		0.7157
	HC&OPMD (891)	Stage I (69)	0.652174	0.8373	0.823958	0.826087	0.716	0.723958
		Stage II (39)	0.820513		0.836559	0.846154		0.721505
		Stage III (26)	0.846154		0.837514	0.846154		0.719738
		Stage IV (88)	0.931818		0.845761	0.943182		0.736466
